# Supplementary material for: Genetic variation in morphological traits in cotton and their roles in increasing phosphorus-use-efficiency in response to low phosphorus availability
Source: Front Plant Sci. 2022 Nov 30;13:1051080. doi: 10.3389/fpls.2022.1051080 (PMC9749730; doi:10.3389/fpls.2022.1051080)
Supplement: Supplementary file 2 [file DataSheet_2.xlsx]

## Sheet: Table S1
Supplementary Table 1 List of the 384 cotton genotypes used in this study.
Genotype coding	Genotype	Breeding or released year	Year attribution
K326	ZHLDM	1986	Y2
K357	CCRI-82	2011	Y3
K356	Zong128	2001	Y3
K264	Zong 2-63	1997	Y2
K359	Zong S9B12	2011	Y3
K259	ZongXu-1	1995	Y2
K251	LvXu-1	1999	Y2
K277	CCRI-82	2011	Y3
K355	Zong1-61	1998	Y2
K358	ZongS9B11	2011	Y3
K362	LHF10	1996	Y2
K261	DZM-16	1967	Y1
K101	XLZ-5	1994	Y2
K244	Bao2367	1959	Y1
K144	LM-9	1979	Y1
K209	SHZ913	1998	Y2
K143	Chirpan996	1977	Y1
K136	BaNong212	1992	Y2
K315	LYDM	1988	Y2
K238	JiuMian-8	2008	Y3
K028	TSG-3	1973	Y1
K256	GP135	1992	Y2
K158	XLZ-10	1999	Y2
K284	C3210	1946	Y1
K076	GN-1	1930	Y1
K236	NG-1	1986	Y2
K311	NL-1	1994	Y2
K159	SuoLu-1	1975	Y1
K196	JM-1	1968	Y1
K105	YueLu-2	1973	Y1
K289	LW1201	1990	Y2
K183	JiuMian-2	2001	Y3
K237	TKLDM	1979	Y1
K221	XLZ-7	1997	Y2
K099	XLZ-9	1999	Y2
K376	CCRI-36	1999	Y2
K198	HNMYYM	1986	Y2
K211	KeYi-7	1986	Y2
K361	XLZ-3	1980	Y1
K192	BZGSM	1982	Y2
K242	KCMExpress	1905	Y1
K191	PTLYH	1986	Y2
K188	RD67-86	1986	Y2
K187	Shan954	1986	Y2
K119	Yan64-1	1986	Y2
K323	108F	1942	Y1
K024	G.mexicanum	1984	Y2
K328	N73DeltapineNGF	1993	Y2
K020	PD9232	1977	Y1
K142	JinMian-2	1968	Y1
K186	Jin7	1983	Y2
K336	LYDM	1988	Y2
K274	SuYou6036	2009	Y3
K150	YuZao275	1999	Y2
K325	gL2g13	1950	Y1
K141	HSM-1	1972	Y1
K026	75078-1	1986	Y2
K153	LJM-3	1991	Y2
K318	DEHS120	1980	Y1
K117	PengZe-4	1956	Y1
K180	TY-4	1970	Y1
K220	XZ-6	1982	Y2
K313	Local Cotton	1976	Y1
K302	V83-013	1987	Y2
K213	DongTing-1	1957	Y1
K097	HZ101	1992	Y2
K215	Qik	1996	Y2
K200	NDLHDM	1993	Y2
K163	XLZ-3	1994	Y2
K100	YuMian15	1997	Y2
K137	ZZBD13	1992	Y2
K306	ZZM-2	2006	Y3
K059	70-29-5	1970	Y1
K267	AC321	1986	Y2
K293	Delfos9169A	1956	Y1
K266	GZNn	2001	Y3
K178	J02508	2002	Y3
K322	LambrightGL-N	1980	Y1
K241	MAR-7A-3	2001	Y3
K298	AJY-60	1986	Y2
K086	BoMian-1	1982	Y2
K116	CiMian-9	1986	Y2
K113	DongTing-3	1958	Y1
K146	Ji91-28	1991	Y2
K047	SY1028	2010	Y3
K080	WM-3	1976	Y1
K096	XZ538	1984	Y2
K110	YA4H	1965	Y1
K226	ZZ86-1	1981	Y2
K208	CCRI-30	1998	Y2
K353	4133Bt	2011	Y3
K278	DES926	1990	Y2
K294	Demotada	1985	Y2
K250	F281	1979	Y1
K034	Gulla	1986	Y2
K243	King	1920	Y1
K282	PD6186	1985	Y2
K307	Rowden	1946	Y1
K347	RTBX	1994	Y2
K258	aKS971	1997	Y2
K061	DL75-8	1975	Y1
K382	Ekm-10	1999	Y2
K246	FZME-40	1986	Y2
K308	FEG175	1989	Y2
K285	GLBY	1986	Y2
K166	GXM-3	2006	Y3
K156	H284	2001	Y3
K384	JM-17	1984	Y2
K373	JM20	1994	Y2
K189	JSM-1	1952	Y1
K377	JM-20	1996	Y2
K193	K5	1988	Y2
K317	L771-436	1986	Y2
K138	LQ2350	1992	Y2
K255	LMY-28	2006	Y3
K148	S2812	1993	Y2
K197	SH368	1960	Y1
K118	SYDT	1979	Y1
K234	S168	2003	Y3
K125	SM-2	1979	Y1
K240	SLM78X	1989	Y2
K363	SM12	1997	Y2
K133	W231	1992	Y2
K270	XM18	1995	Y2
K103	XM-2	1966	Y1
K207	X2168	1997	Y2
K217	XLZ31	2006	Y3
K171	XLZ36	2007	Y3
K310	XLZ-35	2007	Y3
K232	SM9108	1997	Y2
K222	YBB	1970	Y1
K371	YM-1	1996	Y2
K219	Y1812	1990	Y2
K235	ZD-3	1979	Y1
K352	CCRI-1421	2011	Y3
K281	CCRI-RI015	2001	Y3
K206	ZHZPI3910a	1995	Y2
K224	CCRI-17	1990	Y2
K229	CCRI-35	1999	Y2
K233	CCRI-41	2002	Y3
K341	CCRI-43	2003	Y3
K030	2690-1	2012	Y3
K106	383K	2016	Y3
K333	A41772BBt	2011	Y3
K018	AC239	1974	Y1
K253	Miscot7803-52	1989	Y2
K041	MS-66	1997	Y2
K279	N74-250	1983	Y2
K320	BM-1	2004	Y3
K290	BHL-6	1952	Y1
K269	CJJDZM	1971	Y1
K033	DKXJ	1956	Y1
K071	Em-14	1990	Y2
K102	eM-4	1960	Y1
K122	eS28	1984	Y2
K065	FCSBDH	1988	Y2
K182	HN-79	1976	Y1
K002	HZY92-217	1992	Y2
K003	JA-1-1(33X）	1992	Y2
K095	JM-15	1988	Y2
K070	JM-1	1971	Y1
K108	JM-8	1983	Y2
K381	JM-25	1998	Y2
K010	JM-27	1999	Y2
K184	JM36	2003	Y3
K050	KC130292	2016	Y3
K089	L76-4039	1976	Y1
K131	LQ201	1990	Y2
K094	LM-9	1990	Y2
K085	NT-11	1966	Y1
K147	S2754	1993	Y2
K231	SM-3	1993	Y2
K177	SY04-129	2004	Y3
K348	SY7235	1994	Y2
K052	TP-L-3	2012	Y3
K364	WGD-3	1959	Y1
K349	WSCR	1953	Y1
K121	XM858	1986	Y2
K210	XY96-48	2002	Y3
K087	YMDT	1960	Y1
K078	YSH	1953	Y1
K151	Y93K354	1997	Y2
K140	CCRI-10	1983	Y2
K134	CCRI-23	1995	Y2
K072	CCRI-24	1995	Y2
K067	CCRI-3	1957	Y1
K068	CCRI-4	1969	Y1
K366	72-100	1977	Y1
K029	AMCLZA	1926	Y1
K014	LM-1	1958	Y1
K283	HF5RUP	2001	Y3
K304	PD0113	1971	Y1
K021	PD9223	1970	Y1
K369	TM-1	1956	Y1
K316	CK510	1974	Y1
K321	DZM-15	1947	Y1
K202	eE901	1997	Y2
K115	HM204	1975	Y1
K368	JM-11	1986	Y2
K004	JM-21	1997	Y2
K109	LM-1	1980	Y1
K111	S547	1986	Y2
K164	SK310	1997	Y2
K009	SY04-156	2004	Y3
K060	TWGF-3	1986	Y2
K005	TY02-25	2002	Y3
K124	XZ142	1974	Y1
K104	YPM	1957	Y1
K379	YS-6	2006	Y3
K165	YM18	1998	Y2
K075	Z905	2002	Y3
K145	CCRI-16	1990	Y2
K216	CCRI-50	2005	Y3
K017	FTA	1958	Y1
K012	PD0111	1971	Y1
K015	PD3249	1964	Y1
K016	PD9364	1979	Y1
K268	V1	1985	Y2
K291	Z37less	1987	Y2
K088	DLM	1967	Y1
K032	LKT77	1978	Y1
K008	SY04-60	2004	Y3
K162	GLCDM	1986	Y2
K295	JNDY3-1	2002	Y3
K025	6086	1947	Y1
K327	FH682	1992	Y2
K374	J02-247	2002	Y3
K292	PD97072	2001	Y3
K287	Pilose-3	1993	Y2
K204	e4396	1992	Y2
K194	ZZ032	1992	Y2
K375	HD333	2001	Y3
K139	HZ106	1992	Y2
K201	HZY91-230	1991	Y2
K254	JF908	2006	Y3
K360	JM668	2000	Y2
K214	J55173	1999	Y2
K225	L1138	2005	Y3
K048	L5297	2016	Y3
K223	LM-2	1983	Y2
K380	LMY-16	2001	Y3
K275	NDM-7	2005	Y3
K160	QL514	1990	Y2
K305	SLM118X	1989	Y2
K176	SY04-3	2004	Y3
K132	WZ686	1991	Y2
K212	XLZ-8	1999	Y2
K155	YM19	1999	Y2
K343	Y247-31	2009	Y3
K383	Z078	2009	Y3
K195	Z6331	1990	Y2
K309	ZW372	1991	Y2
K027	150F	1955	Y1
K091	5245	1976	Y1
K280	M-8124-1159	1985	Y2
K038	N98-283	1983	Y2
K271	PD2165	1979	Y1
K019	PD4381	1965	Y1
K288	LY343	2003	Y3
K350	RTN78	2005	Y3
K334	SGK9708	2001	Y3
K042	BX014	2006	Y3
K040	BX017	2006	Y3
K365	CKM	1995	Y2
K203	C3593	1992	Y2
K335	DLM-69	1987	Y2
K286	DZM2404	1986	Y2
K069	eJ92	1984	Y2
K054	FNL	2012	Y3
K046	JZ64	2012	Y3
K051	JHNSM1	2009	Y3
K007	JNDY2-3	2002	Y3
K064	SDDYH	1988	Y2
K265	S-6524	1988	Y2
K022	SLM143X	1989	Y2
K378	SM-9	1995	Y2
K152	Y94H-32	1997	Y2
K120	Z521	1988	Y2
K128	CCRI-12	1986	Y2
K252	CCRI-60	2009	Y3
K001	ZY9114	1991	Y2
K023	Pamble	1924	Y1
K013	PD2164	1974	Y1
K057	BY-L	2012	Y3
K081	C113	1974	Y1
K066	D372	1958	Y1
K179	L4853	1986	Y2
K044	L16188Bt	2011	Y3
K161	NM-18	1965	Y1
K126	XX133CR	1969	Y1
K114	ZYBLL	1986	Y2
K130	CCRI-19	1993	Y2
K331	Ari1327	2004	Y3
K112	DHD	1976	Y1
K011	AC-241	1962	Y1
K056	XD-L	2012	Y3
K154	KCT94-4	1997	Y2
K296	M87-2	1988	Y2
K063	SJBJDH	1989	Y2
K319	SL8909	1989	Y2
K058	SD-L-1	2012	Y3
K082	HS7H	1961	Y1
K035	BLK3363	1971	Y1
K346	A971BT	2008	Y3
K036	B、P、A	1981	Y2
K337	R01SD85	2008	Y3
K167	JM38	2004	Y3
K372	LHF10	1996	Y2
K190	SSY78-782	1982	Y2
K272	SK39	2007	Y3
K342	WJCRM	2006	Y3
K370	YHLi	1993	Y2
K273	YM-1	2007	Y3
K354	Z1441	2011	Y3
K185	Z2201	2004	Y3
K339	ZR772-314	2006	Y3
K344	Ari3696	2008	Y3
K303	Cestam86-1	1997	Y2
K049	LR1297	2016	Y3
K092	X1-170	1965	Y1
K055	XX-L	2012	Y3
K297	L-5F45	1989	Y2
K345	SY6003	2006	Y3
K093	Z31	1978	Y1
K338	ZR773-310	2006	Y3
K129	WJYZH	1986	Y2
K351	DLNTDH	2008	Y3
K301	EmpireStrN2-4	1986	Y2
K172	BL-34	2006	Y3
K062	Ari3697	1989	Y2
K257	e0908	2011	Y3
K174	ZM-12	2000	Y2
K169	JY303	2003	Y3
K260	JM34	2002	Y3
K077	FJA	1957	Y1
K300	MSKT8711	1991	Y2
K084	NT-5	1966	Y1
K170	NM-9	1965	Y1
K173	S4080	2001	Y3
K157	SJ321	2002	Y3
K314	SLM12X	1991	Y2
K205	T83-161	1994	Y2
K079	CCRI-2	1959	Y1
K181	CCRI-49	2004	Y3
K218	ZY0114	2001	Y3
K031	402	2010	Y3
K299	DP90	1974	Y1
K149	DM-20	2003	Y3
K248	DZ973	1997	Y2
K135	NDBDDH	1986	Y2
K230	XM33B	1997	Y2
K090	Z3474	1975	Y1
K263	Delcot277-5	1972	Y1
K083	JM4H	1966	Y1
K039	588	1975	Y1
K199	BMNLDM	1994	Y2
K127	B6716	1986	Y2
K276	BL07-11	2007	Y3
K073	eKM-3	1995	Y2
K227	eKM-8	1998	Y2
K074	eKM-9	1999	Y2
K053	JN-L-1	2012	Y3
K245	JM49	2007	Y3
K098	SM7H	1994	Y2
K329	Z21371	2011	Y3
K175	ZYH2	2004	Y3
K168	ZZ86-6	1993	Y2
K043	82167PC-1	2016	Y3
K332	Ari971	1997	Y2
K249	AV2	1996	Y2
K330	J169	2010	Y3
K123	XZ514	1984	Y2
K340	Z1138E24	2011	Y3
K247	GP203	1993	Y2
K262	ASiV2	2001	Y3
K045	JS03H16	2009	Y3
K324	SZM453	1981	Y2
K006	TY02-47	2002	Y3
K367	XZ553	1984	Y2
K037	B557	1975	Y1
K239	JM46	2006	Y3
K228	LM-6	1983	Y2
K312	N523	1990	Y2
K107	FDM	1972	Y1
Y1: breeding years before 1980, 101 varieties in tota,no chemical fertilizer stage of cotton production.Y2:breeding years: 1981-2000, 177 varieties in total,cotton production (small amount of chemical fertilizer stage).Y3: from 2001 to now, there are 105 varieties in total, and cotton production is at the stage of excessive chemical fertilizer.

## Sheet: TableS2-S3
Supplementary Table 2 Descriptive statistical results for root traits obtained from 384 cotton genotypes grown hydroponically in CK and LP coditions
Index	Normal nutrition（CK）					Low phosphpurs（LP）					LP/CK					(CK-LP)/CK
	Mean	SD	Max	Min	Cv%	Mean	SD	Max	Min	Cv%	Mean	SD	Max	Min	Cv%	Mean	SD	Max	Min	Cv%
SDB	1.86007	0.596211	4.2348	0.896	32.0531	0.783779	0.248095	2.1339	0.2774	31.6537	45.6212	19.1462	175.912	13.9894	41.9678	158.618	222.999	614.826	-43.1534	212.551
RDB	0.195945	0.0588229	0.4701	0.0825	30.02	0.207571	0.0706755	0.6157	0.03675	36.4173	106.481	45.8105	338.9	17.0771	43.0223	13.2379	124.49	485.578	-70.4928	1373.37
TDB	2.05602	0.621238	4.4884	1.014	30.2156	0.98785	0.297702	2.3325	0.33105	30.4445	50.9653	19.8587	170.754	17.0788	38.9652	127.201	206.298	485.522	-41.4362	235.811
TRL	23.4861	3.86017	39	15	16.436	23.1393	4.98822	54	13	21.5573	100.252	23.3544	273.684	50	23.2958	4.30614	15.3846	100	-63.4615	856.46
RSA	223.571	71.8484	661.4	99.419	32.1367	241.874	106.572	825.832	102.039	44.0612	117.262	59.675	467.18	29.2057	50.8903	5.94231	-2.56803	242.399	-78.595	832.715
RVE	3.21472	1.38579	11.734	1.0385	43.1075	3.52884	1.59255	9.512	1.2015	45.1296	129	79.2029	611.095	12.1868	61.3975	14.4181	-13.5664	720.559	-83.6359	514.105
TRH	1129.72	293.223	2449.65	580.26	25.9553	1194.05	358.125	2550.85	458.135	29.9924	112.625	44.4713	289.468	41.1315	39.4861	2.32934	26.657	143.123	-65.4538	2789.11
RAD	0.597002	0.143432	1.4374	0.3644	24.0254	0.644264	0.14044	1.073	0.3735	21.7985	113.513	34.9729	240.441	32.5101	30.8096	-2.49733	-2.43641	207.597	-58.4098	-1264.23
SRL	6331.61	2625.74	18871.3	1672.21	41.4704	6881.4	3196.38	26211.7	1327.93	46.4496	127.387	84.462	750.141	14.6095	66.3037	9.15991	25.9262	584.484	-86.6692	1020.04
SRA	1252.55	631.652	5751.3	306.187	50.4293	1365.11	749.968	7500.43	346.588	54.9381	127.829	82.9934	528.963	18.1163	64.9255	8.97257	-11.6567	451.988	-81.0951	624.54
RTD	0.0598175	0.0321208	0.253439	0.0110501	53.6979	0.0652431	0.0343018	0.252217	0.00947229	52.5754	115.801	102.671	1037.35	12.0071	88.6612	37.9646	16.6571	732.844	-90.36	304.134
RTN	2507.53	1096.58	9171	826	43.7315	3317.65	1751.51	13349	939.5	52.7937	159.407	128.46	1107.73	18.8822	80.5865	-5.51976	-12.0809	429.6	-90.9725	-989.439
SRTD	14047.2	7827.36	51938.5	3405.8	55.7217	19109.2	12696.2	109442	3517.41	66.4403	173.7	170.908	1715.88	14.5419	98.3928	-2.62612	-3.17313	587.666	-94.1721	-2972.96
SFW	13.0188	3.58953	31.8	5.61	27.5718	4.77178	1.68643	14.42	1.65	35.3418	38.9697	16.6589	140.369	8.42697	42.7484	200.234	240	1086.67	-28.7589	183.973
RFW	2.81029	0.891689	6.2	0.85	31.7295	2.15457	0.696214	6.01	0.7	32.3134	82.472	32.8714	243.137	14.8148	39.8577	41.8038	21.4286	575	-58.871	210.531
R/S	11.1292	3.5237	20.464	3.35547	31.6617	25.4122	7.06688	65.9561	4.09243	27.809	253.98	114.7	755.405	41.1411	45.1608	-52.4491	-18.0078	143.066	-86.7621	-9.73959
SPAD	37.6957	2.21794	42.1	31.35	5.88381	36.9275	2.30265	41.9	29.2	6.2356	98.3004	8.4043	121.139	76.6908	8.54961	2.48397	7.36301	30.3937	-17.4505	655.364
TPC	0.520205	0.125213	0.929604	0.266647	24.0699	0.0711583	0.0209618	0.200049	0.0294015	29.458	14.327	5.21015	43.7024	4.80101	36.3659	682.353	806.917	1982.9	128.82	157.977
TPA	0.963277	0.380547	2.66768	0.389922	39.5054	0.0567513	0.0277176	0.261214	0.00900127	48.8404	6.5692	3.69873	27.381	1.00813	56.3041	1966.75	4231.86	9819.33	265.217	284.617
PUE	3.80022	1.71044	14.5214	1.24728	45.0088	11.6466	4.33603	37.0702	2.24308	37.2301	352.798	194.12	1809.66	52.8486	55.023	-63.3237	-44.3945	89.2199	-94.4741	35.8943
PUtE	2.026	0.453321	3.75027	1.07573	22.3752	15.1555	4.1916	34.0119	4.99878	27.6573	782.353	271.045	2082.9	228.82	34.6449	-85.673	-78.4802	-56.2976	-95.199	85.523
TNC	2.8102	0.552103	3.65138	1.63138	19.6464	2.13908	0.354839	3.11703	1.41252	16.5884	78.661	18.2552	149.442	44.3555	23.2074	33.8943	15.4941	125.451	-33.0843	136.005
TNA	5.25609	2.12724	14.3377	1.82464	40.4719	1.67888	0.641909	5.72916	0.534264	38.2343	35.5648	16.5702	149.146	8.48386	46.5915	243.195	241.523	1078.71	-32.9517	167.691
NUE	0.685962	0.238798	1.33584	0.271029	34.8121	0.376192	0.127104	0.833531	0.107062	33.787	61.6922	31.2471	211.743	15.0361	50.6499	104.81	153.15	565.065	-52.7728	246.265
NUtE	0.371462	0.0808935	0.612978	0.273869	21.7771	0.480828	0.0819878	0.707954	0.320818	17.0514	133.894	30.6038	225.451	66.9157	22.8567	-21.339	-14.634	49.4418	-55.6445	-16.9698
The values with different letters between treatments are significantly different at the 5% level. Data express as mean (n = 384). P-values are expressed as: *: P < 0.05; **: P < 0.01; ***: P < 0.001; ns: not significant.SDB shoot dry biomass, RDB root dry biomass, TDB total dry biomass, TRL taproot length, RSA root surface area, RVE root volume, TRH total root length, RAD root average diameter, S…
Supplementary Table 3 Global ANOVA of various root characteristics in two phosphorus conditions.
Index	Genotypes(G)				Nutrition level (N)				Interaction N×G				Residual
	Type III sums of squares	Mean squares	F value	Significant (P)	Type III sums of squares	Mean squares	F value	Significant (P)	Type III sums of squares	Mean squares	F value	Significant (P)	Type III sums of squares	Mean squares
SDB	179.277	0.468087	936174	0	444.828	444.828	8.89656e+08	0	140.159	0.365951	731902	0	0	0
RDB	3.72938	0.00973728	19474.6	0	0.001	0.00134906	2698.13	1.55547e-253	2.74727	0.00717304	14346.1	0	0	0
TDB	208.207	0.543621	1.08724e+06	0	446.379	446.379	8.92758e+08	0	155.309	0.405506	811012	0	0	0
TRL	37477.3	97.8519	1.22887	0.00904911	55.3964	55.3964	0.696	0.404494	19461.7	50.8137	0.638141	0.831	61154.1	79.628
RSA	7.90249e+06	20633.1	1.59366	3.46894e-08	12361.4	12361.4	0.954768	0.329	6.07786e+06	15869.1	1.2257	0.00980255	9.94327e+06	12947
RVE	1714.78	4.47722	1.03429	0.347706	3.41565	3.41565	0.789055	0.374664	1603.25	4.18604	0.967024	0.643669	3324.51	4.329
TRH	8.877e+07	231775	185.42	0	4.89703e+06	4.89703e+06	3917.62	7.97864e-304	7.44566e+07	194404	155.523	0	960000	1250
RAD	15.7562	0.0411388	822.777	0	0.873	0.873223	17464.5	0	15.4432	0.0403216	806.432	0	0.038	0
SRL	6.34496e+09	1.65665e+07	253.626	0	1.1034e+08	1.1034e+08	1689.26	0	6.11515e+09	1.59665e+07	244.44	0	5.01646e+07	65318.5
SRA	3.71685e+08	970456	552.482	0	4.67295e+06	4.67295e+06	2660.31	0	3.35612e+08	876273	498.863	0	1.34902e+06	1756.54
RTD	0.836618	0.00218438	487.4	7.83297e-286	0.0114601	0.0114601	2557.09	0	0.787996	0.00205743	459.073	0	0.00344195	4.48171e-06
RTN	1.45696e+09	3.80408e+06	282.39	7.83297e-286	2.39574e+08	2.39574e+08	17784.4	0	1.65256e+09	4.31477e+06	320.3	0	1.03457e+07	13471
SRTD	8.8926e+10	2.32183e+08	624.325	7.83297e-286	9.71904e+09	9.71904e+09	26133.9	0	7.42722e+10	1.93922e+08	521.445	0	2.85615e+08	371894
SFW	13710.9	35.799	1.118	0.1	20438.6	20438.6	635.649	0	11996.9	31.324	0.978	0.593	24585.5	32.012
RFW	677.922	1.77	1.305	0.001	103.543	103.543	76.317	0	379.577	0.991	0.73	1	1041.97	1.357
R/S	22870.4	59.714	25.365	0	68799.9	68799.9	29224.8	0	20802.9	54.316	23.072	0	1808	2.354
SPAD	92631	241.856	1.234	0.008	97.556	97.556	0.498	0.481	44579.7	116.396	0.594	1	150529	196.001
TPC	6.434	0.017	665.331	0	75.787	75.787	3.00542e+06	0	5.912	0.015	611.318	3.15761e-291	0.019	2.525e-05
TPA	65.575	0.171	6780.74	0	376.034	376.034	1.48924e+07	0	61.404	0.16	6349.44	0	0.019	2.525e-05
PUE	7021.69	18.333	18.288	0	56962.5	56962.5	56820.5	0	6593.96	17.217	17.174	0	769.92	1.003
PUtE	2332.3	6.09	31.608	0	4305.66	4305.66	2348.59	0	1940.75	5.067	26.302	0	147.962	0.193
TNC	198.618	0.519	100.481	0	166.105	166.105	32184.1	0	118.255	0.309	59.825	0	3.964	0.005
TNA	226848	592.291	221.209	0	488896	488896	182593	0	161400	421.409	157.388	0	2056.33	2.678
NUE	61887.5	161.586	105.636	0	44111	44111	28837.5	0	35704.4	93.223	60.944	0	1174.77	1.53
NUtE	6583.74	17.19	349.194	0	14189.1	14189.1	288236	0	4684.26	12.23	248.477	0	37.807	0.049
The values with different letters between treatments are significantly different at the 5% level. Data express as mean (n = 384). P-values are expressed as: *: P < 0.05; **: P < 0.01; ***: P < 0.001; ns: not significant.SDB shoot dry biomass, RDB root dry biomass, TDB total dry biomass, TRL taproot length, RSA root surface area, RVE root volume, TRH total root length, RAD root average diameter, S…

## Sheet: Table S5-S7
Supplementary Table 5 Pearson's correlation between tseted traits calculated at LP/CK conditions (sample size = 384).
LP/CK		SDB	RDB	TDB	TRL	RSA	RVE	TRH	RAD	SRL	SRA	RTD	RTN	SRTD	SFW	RFW	R/S	SPAD	TPC	TPA	PUE	PUtE	TNC	TNA	NUE	NUtE
SDB	C-rho	1	.410**	.989**	0.0618906	0.0928535	0.0468026	0.00581764	0.0311826	-.296**	-.238**	0.0866521	0.0643021	-.128*	.335**	.289**	-.429**	0.0340947	0.0332079	.728**	.769**	-0.0796099	-0.0921729	.846**	.873**	.104*
	P		5.23265e-17	0	0.226275	0.0691335	0.360375	0.90953	0.542387	3.20816e-09	2.41897e-06	0.0899459	0.208662	0.0117382	1.63751e-11	7.96052e-09	1.36997e-18	0.505326	0.516469	1.01493e-64	3.17874e-76	0.119372	0.0712052	1.96232e-106	6.38496e-121	0.0415796
RDB	C-rho	.410**	1	.524**	.138**	.192**	.194**	-0.00651993	-0.0537845	-.596**	-.497**	.321**	.102*	-.327**	.196**	.270**	.536**	-0.0207702	0.0613469	.339**	.299**	-0.0654882	-.105*	.309**	.392**	.113*
	P	5.23265e-17		1.82809e-28	0.0065663	0.000157579	0.000131541	0.898664	0.293129	2.32115e-38	2.31466e-25	1.21826e-10	0.0466521	4.94828e-11	0.000111897	7.54617e-08	5.87576e-30	0.684942	0.230388	9.44705e-12	2.3835e-09	0.200372	0.0400476	6.27927e-10	1.41451e-15	0.0272723
TDB	C-rho	.989**	.524**	1	0.0743326	.117*	0.0720018	0.0072984	0.0232295	-.366**	-.296**	.123*	0.0816129	-.167**	.335**	.312**	-.334**	0.0293549	0.0363116	.725**	.756**	-0.0835298	-.109*	.825**	.875**	.124*
	P	0	1.82809e-28		0.14598	0.0223233	0.159081	0.886642	0.649986	1.24545e-13	3.31312e-09	0.0159803	0.110326	0.00103261	1.49123e-11	3.85624e-10	1.71745e-11	0.566316	0.478031	1.02054e-63	1.91623e-72	0.102182	0.0330096	1.19485e-96	1.67793e-122	0.0149419
TRL	C-rho	0.0618906	.138**	0.0743326	1	.195**	.127*	-0.096802	.109*	-0.100052	0.0952639	-0.0275437	0.0530289	0.00726185	.209**	.326**	0.0651562	-0.000942111	0.0511594	.105*	0.020455	-0.0226534	0.013292	0.0687863	0.0527054	0.0167618
	P	0.226275	0.0065663	0.14598		0.00012409	0.0130347	0.0580669	0.0322396	0.0500969	0.0621896	0.590517	0.299973	0.887206	3.72074e-05	6.23279e-11	0.202668	0.985319	0.317358	0.0392717	0.689474	0.65811	0.795147	0.178583	0.302935	0.743355
RSA	C-rho	0.0928535	.192**	.117*	.195**	1	.593**	.114*	0.0337101	-0.0673396	.619**	-.292**	.100*	-0.0202615	.189**	.198**	.102*	.121*	0.0785467	.108*	0.0234635	-0.0893243	0.0555109	.121*	0.0634728	-0.0136851
	P	0.0691335	0.000157579	0.0223233	0.00012409		8.23781e-38	0.025917	0.510143	0.187914	4.94207e-42	5.67112e-09	0.0498692	0.692261	0.000192905	9.36222e-05	0.0467825	0.0173289	0.124403	0.033679	0.646698	0.0804327	0.277887	0.0179437	0.214604	0.789231
RVE	C-rho	0.0468026	.194**	0.0720018	.127*	.593**	1	-0.00884471	0.000789474	-.131*	.313**	-.529**	.102*	-0.0143445	.204**	.261**	.157**	0.0702345	0.060893	0.0664189	0.0153185	-0.0446562	-.118*	-0.0247806	0.0997845	.119*
	P	0.360375	0.000131541	0.159081	0.0130347	8.23781e-38		0.862841	0.987697	0.0102598	3.57225e-10	4.5375e-29	0.0467597	0.77933	5.50892e-05	2.20606e-07	0.00202652	0.169591	0.233862	0.194037	0.764772	0.382848	0.0209322	0.628322	0.0507162	0.0193715
TRH	C-rho	0.00581764	-0.00651993	0.0072984	-0.096802	.114*	-0.00884471	1	-0.0389321	.589**	0.0549661	0.0850995	0.0386004	0.0476178	0.0883191	-0.0303694	0.0294886	0.0918576	-0.0052868	-0.0102669	0.0170958	0.0279435	0.0527889	0.0333008	-0.0141963	-0.0514252
	P	0.90953	0.898664	0.886642	0.0580669	0.025917	0.862841		0.446829	3.60654e-37	0.282638	0.0958752	0.450714	0.35206	0.083911	0.552972	0.564549	0.0721819	0.917755	0.84106	0.738424	0.585135	0.302168	0.515297	0.781553	0.314847
RAD	C-rho	0.0311826	-0.0537845	0.0232295	.109*	0.0337101	0.000789474	-0.0389321	1	0.0206421	0.0622852	-0.0112396	0.0971864	.129*	-0.00583141	0.0262173	-0.0941099	-.108*	-0.0351891	0.000794374	0.00449624	-0.0281204	-0.0380333	0.0211047	0.0426321	0.0558956
	P	0.542387	0.293129	0.649986	0.0322396	0.510143	0.987697	0.446829		0.686782	0.223323	0.82623	0.0570725	0.0114045	0.909317	0.608536	0.0654388	0.0345097	0.49175	0.987621	0.930019	0.582761	0.457399	0.680147	0.404805	0.274566
SRL	C-rho	-.296**	-.596**	-.366**	-0.100052	-0.0673396	-.131*	.589**	0.0206421	1	.460**	-.173**	-0.0353288	.406**	-0.0563949	-.170**	-.309**	0.0833867	0.0152843	-.202**	-.216**	0.0568484	0.065048	-.227**	-.286**	-0.09006
	P	3.20816e-09	2.32115e-38	1.24545e-13	0.0500969	0.187914	0.0102598	3.60654e-37	0.686782		1.8624e-21	0.000659875	0.490032	1.098e-16	0.270294	0.000813121	6.50307e-10	0.102773	0.765283	6.53224e-05	1.94014e-05	0.266455	0.20342	6.74944e-06	1.14486e-08	0.0779615
SRA	C-rho	-.238**	-.497**	-.296**	0.0952639	.619**	.313**	0.0549661	0.0622852	.460**	1	-.429**	-0.0201697	.255**	0.0162206	-0.0331808	-.265**	.137**	0.0391762	-.164**	-.187**	-0.00772308	0.0948382	-.155**	-.243**	-0.088155
	P	2.41897e-06	2.31466e-25	3.31312e-09	0.0621896	4.94207e-42	3.57225e-10	0.282638	0.223323	1.8624e-21		1.39435e-18	0.693585	4.08021e-07	0.751363	0.516812	1.36062e-07	0.00704857	0.443984	0.00122397	0.000219898	0.880094	0.0633725	0.00224781	1.49613e-06	0.0844903
RTD	C-rho	0.0866521	.321**	.123*	-0.0275437	-.292**	-.529**	0.0850995	-0.0112396	-.173**	-.429**	1	-0.0400116	-.164**	-0.0462154	-0.0920336	.261**	0.0347646	-0.0614452	0.0234345	.119*	0.0870387	0.0796754	.122*	0.0223974	-0.096306
	P	0.0899459	1.21826e-10	0.0159803	0.590517	5.67112e-09	4.5375e-29	0.0958752	0.82623	0.000659875	1.39435e-18		0.434319	0.00129508	0.366439	0.0716355	2.09799e-07	0.496993	0.22964	0.647106	0.0197538	0.0885165	0.119067	0.0165213	0.661733	0.0593709
RTN	C-rho	0.0643021	.102*	0.0816129	0.0530289	.100*	.102*	0.0386004	0.0971864	-0.0353288	-0.0201697	-0.0400116	1	.762**	0.0172519	0.0428637	0.0147049	0.0109545	-0.0258377	0.0308161	0.0596641	0.024562	-.106*	-0.00186031	.124*	.143**
	P	0.208662	0.0466521	0.110326	0.299973	0.0498692	0.0467597	0.450714	0.0570725	0.490032	0.693585	0.434319		3.97955e-74	0.736125	0.402255	0.773935	0.830571	0.613736	0.547145	0.243453	0.631357	0.0377451	0.971015	0.0153202	0.00487693
SRTD	C-rho	-.128*	-.327**	-.167**	0.00726185	-0.0202615	-0.0143445	0.0476178	.129*	.406**	.255**	-.164**	.762**	1	-0.0468508	-0.0602693	-.229**	0.0646114	-0.0510746	-.118*	-0.0585442	0.0926722	-0.0394057	-.133**	-0.0823545	0.0528795
	P	0.0117382	4.94828e-11	0.00103261	0.887206	0.692261	0.77933	0.35206	0.0114045	1.098e-16	4.08021e-07	0.00129508	3.97955e-74		0.359879	0.238696	5.87382e-06	0.206477	0.318162	0.0210157	0.252429	0.0696806	0.441316	0.00881608	0.107117	0.301339
SFW	C-rho	.335**	.196**	.335**	.209**	.189**	.204**	0.0883191	-0.00583141	-0.0563949	0.0162206	-0.0462154	0.0172519	-0.0468508	1	.724**	-.123*	.208**	.148**	.337**	.184**	-.135**	-0.0911561	.255**	.326**	0.0965192
	P	1.63751e-11	0.000111897	1.49123e-11	3.72074e-05	0.000192905	5.50892e-05	0.083911	0.909317	0.270294	0.751363	0.366439	0.736125	0.359879		1.3254e-63	0.0156502	3.87671e-05	0.00361931	1.18509e-11	0.000282624	0.00793853	0.0743945	4.0688e-07	6.14326e-11	0.0588076
RFW	C-rho	.289**	.270**	.312**	.326**	.198**	.261**	-0.0303694	0.0262173	-.170**	-0.0331808	-0.0920336	0.0428637	-0.0602693	.724**	1	-0.0313734	0.0864088	0.0594721	.249**	.218**	-0.0278738	-.113*	.190**	.321**	.151**
	P	7.96052e-09	7.54617e-08	3.85624e-10	6.23279e-11	9.36222e-05	2.20606e-07	0.552972	0.608536	0.000813121	0.516812	0.0716355	0.402255	0.238696	1.3254e-63		0.539918	0.0908554	0.244975	7.47596e-07	1.6107e-05	0.586071	0.0272061	0.000185423	1.23789e-10	0.0031089
R/S	C-rho	-.429**	.536**	-.334**	0.0651562	.102*	.157**	0.0294886	-0.0941099	-.309**	-.265**	.261**	0.0147049	-.229**	-.123*	-0.0313734	1	-0.0383559	0.00847938	-.303**	-.320**	0.0357452	-0.0156163	-.393**	-.351**	0.00868139
	P	1.36997e-18	5.87576e-30	1.71745e-11	0.202668	0.0467825	0.00202652	0.564549	0.0654388	6.50307e-10	1.36062e-07	2.09799e-07	0.773935	5.87382e-06	0.0156502	0.539918		0.453589	0.868454	1.31848e-09	1.34095e-10	0.484927	0.760338	1.32569e-15	1.47006e-12	0.86535
SPAD	C-rho	0.0340947	-0.0207702	0.0293549	-0.000942111	.121*	0.0702345	0.0918576	-.108*	0.0833867	.137**	0.0347646	0.0109545	0.0646114	.208**	0.0864088	-0.0383559	1	0.0454477	0.0223577	0.0241297	-0.0350758	0.0270139	0.0468985	0.00835692	-0.0460318
	P	0.505326	0.684942	0.566316	0.985319	0.0173289	0.169591	0.0721819	0.0345097	0.102773	0.00704857	0.496993	0.830571	0.206477	3.87671e-05	0.0908554	0.453589		0.374462	0.662296	0.637376	0.493147	0.597685	0.35939	0.870337	0.368348
TPC	C-rho	0.0332079	0.0613469	0.0363116	0.0511594	0.0785467	0.060893	-0.0052868	-0.0351891	0.0152843	0.0391762	-0.0614452	-0.0258377	-0.0510746	.148**	0.0594721	0.00847938	0.0454477	1	.645**	-.488**	-.858**	-.122*	-0.0143273	0.0583785	0.0983675
	P	0.516469	0.230388	0.478031	0.317358	0.124403	0.233862	0.917755	0.49175	0.765283	0.443984	0.22964	0.613736	0.318162	0.00361931	0.244975	0.868454	0.374462		1.41878e-46	2.18609e-24	1.08885e-112	0.0168348	0.779588	0.253777	0.0541055
TPA	C-rho	.728**	.339**	.725**	.105*	.108*	0.0664189	-0.0102669	0.000794374	-.202**	-.164**	0.0234345	0.0308161	-.118*	.337**	.249**	-.303**	0.0223577	.645**	1	.181**	-.577**	-.125*	.594**	.651**	.122*
	P	1.01493e-64	9.44705e-12	1.02054e-63	0.0392717	0.033679	0.194037	0.84106	0.987621	6.53224e-05	0.00122397	0.647106	0.547145	0.0210157	1.18509e-11	7.47596e-07	1.31848e-09	0.662296	1.41878e-46		0.000376285	1.62567e-35	0.0140322	5.1596e-38	1.09256e-47	0.0168185
PUE	C-rho	.769**	.299**	.756**	0.020455	0.0234635	0.0153185	0.0170958	0.00449624	-.216**	-.187**	.119*	0.0596641	-0.0585442	.184**	.218**	-.320**	0.0241297	-.488**	.181**	1	.517**	0.00377345	.683**	.638**	0.00214467
	P	3.17874e-76	2.3835e-09	1.91623e-72	0.689474	0.646698	0.764772	0.738424	0.930019	1.94014e-05	0.000219898	0.0197538	0.243453	0.252429	0.000282624	1.6107e-05	1.34095e-10	0.637376	2.18609e-24	0.000376285		1.41105e-27	0.941246	5.66603e-54	2.35663e-45	0.966587
PUtE	C-rho	-0.0796099	-0.0654882	-0.0835298	-0.0226534	-0.0893243	-0.0446562	0.0279435	-0.0281204	0.0568484	-0.00772308	0.0870387	0.024562	0.0926722	-.135**	-0.0278738	0.0357452	-0.0350758	-.858**	-.577**	.517**	1	.154**	-0.0132615	-.120*	-.155**
	P	0.119372	0.200372	0.102182	0.65811	0.0804327	0.382848	0.585135	0.582761	0.266455	0.880094	0.0885165	0.631357	0.0696806	0.00793853	0.586071	0.484927	0.493147	1.08885e-112	1.62567e-35	1.41105e-27		0.00248764	0.795607	0.0185331	0.00237635
TNC	C-rho	-0.0921729	-.105*	-.109*	0.013292	0.0555109	-.118*	0.0527889	-0.0380333	0.065048	0.0948382	0.0796754	-.106*	-0.0394057	-0.0911561	-.113*	-0.0156163	0.0270139	-.122*	-.125*	0.00377345	.154**	1	.420**	-.511**	-.955**
	P	0.0712052	0.0400476	0.0330096	0.795147	0.277887	0.0209322	0.302168	0.457399	0.20342	0.0633725	0.119067	0.0377451	0.441316	0.0743945	0.0272061	0.760338	0.597685	0.0168348	0.0140322	0.941246	0.00248764		7.00076e-18	6.47794e-27	4.36365e-204
TNA	C-rho	.846**	.309**	.825**	0.0687863	.121*	-0.0247806	0.0333008	0.0211047	-.227**	-.155**	.122*	-0.00186031	-.133**	.255**	.190**	-.393**	0.0468985	-0.0143273	.594**	.683**	-0.0132615	.420**	1	.490**	-.395**
	P	1.96232e-106	6.27927e-10	1.19485e-96	0.178583	0.0179437	0.628322	0.515297	0.680147	6.74944e-06	0.00224781	0.0165213	0.971015	0.00881608	4.0688e-07	0.000185423	1.32569e-15	0.35939	0.779588	5.1596e-38	5.66603e-54	0.795607	7.00076e-18		1.5246e-24	8.60985e-16
NUE	C-rho	.873**	.392**	.875**	0.0527054	0.0634728	0.0997845	-0.0141963	0.0426321	-.286**	-.243**	0.0223974	.124*	-0.0823545	.326**	.321**	-.351**	0.00835692	0.0583785	.651**	.638**	-.120*	-.511**	.490**	1	.548**
	P	6.38496e-121	1.41451e-15	1.67793e-122	0.302935	0.214604	0.0507162	0.781553	0.404805	1.14486e-08	1.49613e-06	0.661733	0.0153202	0.107117	6.14326e-11	1.23789e-10	1.47006e-12	0.870337	0.253777	1.09256e-47	2.35663e-45	0.0185331	6.47794e-27	1.5246e-24		1.69087e-31
NUtE	C-rho	.104*	.113*	.124*	0.0167618	-0.0136851	.119*	-0.0514252	0.0558956	-0.09006	-0.088155	-0.096306	.143**	0.0528795	0.0965192	.151**	0.00868139	-0.0460318	0.0983675	.122*	0.00214467	-.155**	-.955**	-.395**	.548**	1
	P	0.0415796	0.0272723	0.0149419	0.743355	0.789231	0.0193715	0.314847	0.274566	0.0779615	0.0844903	0.0593709	0.00487693	0.301339	0.0588076	0.0031089	0.86535	0.368348	0.0541055	0.0168185	0.966587	0.00237635	4.36365e-204	8.60985e-16	1.69087e-31
**. When the confidence (doubWhen the confidence (double test) is 0.01, the correlation is significant.
*. When the confidence (double test) is 0.05, the correlation is significant.
Supplementary Table 6 Pearson's correlation between tested traits was calculated at CK conditons (sample size = 384).
CK		SDB	RDB	TDB	TRL	RSA	RVE	TRH	RAD	SRL	SRA	RTD	RTN	SRTD	SFW	RFW	R/S	SPAD	TPC	TPA	PUE	PUtE	TNC	TNA	NUE	NUtE
SDB	C-rho	1	.385**	.996**	.183**	.104*	0.0370331	-0.0809104	.195**	-.303**	-.145**	.190**	-0.0207014	-.221**	.271**	.339**	-.528**	-.248**	-0.0583244	.741**	.816**	.118*	0.0880704	.879**	.794**	-.104*
	P		5.07797e-15	0	0.000301648	0.0407754	0.469323	0.113435	0.000122071	1.36321e-09	0.00440379	0.000175592	0.685931	1.24749e-05	6.85251e-08	8.67186e-12	5.77462e-29	8.27895e-07	0.254218	3.59103e-68	6.90879e-93	0.0211116	0.0847902	5.14134e-125	1.50828e-84	0.0424417
RDB	C-rho	.385**	1	.464**	.226**	0.0412993	0.0918832	-0.0496793	.124*	-.720**	-.590**	.545**	0.00743105	-.533**	.208**	.356**	.526**	-.166**	-0.0374843	.289**	.298**	0.0393857	0.0651975	.361**	.282**	-0.0624369
	P	5.07797e-15		6.38074e-22	7.80795e-06	0.419664	0.0721022	0.33158	0.0154402	1.34622e-62	2.31652e-37	4.08379e-31	0.884596	1.27572e-29	4.09263e-05	6.616e-13	1.08356e-28	0.00107365	0.463923	8.23885e-09	2.73743e-09	0.441548	0.202381	2.91478e-13	1.92546e-08	0.222196
TDB	C-rho	.996**	.464**	1	.197**	.104*	0.0442413	-0.0823548	.199**	-.359**	-.195**	.234**	-0.0191638	-.263**	.280**	.359**	-.457**	-.254**	-0.059524	.739**	.811**	.117*	0.0906957	.878**	.789**	-.105*
	P	0	6.38074e-22		9.81884e-05	0.0413557	0.387288	0.107115	8.87921e-05	4.07032e-13	0.000119849	3.47219e-06	0.70815	1.7936e-07	2.45614e-08	3.91373e-13	3.23283e-21	4.50266e-07	0.244563	1.7495e-67	5.18779e-91	0.0222519	0.0758763	3.17393e-124	1.10089e-82	0.0390758
TRL	C-rho	.183**	.226**	.197**	1	0.0124068	-0.00406083	-.116*	.146**	-.241**	-.114*	.143**	0.0282317	-0.0972532	.517**	.569**	0.0596272	-.229**	.127*	.221**	0.0714179	-.128*	.133**	.206**	0.0818436	-.144**
	P	0.000301648	7.80795e-06	9.81884e-05		0.808517	0.936781	0.0230386	0.0040485	1.76075e-06	0.0260486	0.00488176	0.581268	0.0569014	1.22647e-27	2.35799e-34	0.243744	5.86277e-06	0.013075	1.18757e-05	0.162498	0.0119812	0.00894069	4.65398e-05	0.109319	0.00479595
RSA	C-rho	.104*	0.0412993	.104*	0.0124068	1	.593**	-0.073517	-0.0224081	-0.039077	.696**	-.433**	0.0280123	0.0373435	0.039387	0.0747692	-.108*	-0.09718	0.0340055	.120*	0.0398715	-0.0297241	0.0469632	.101*	0.0654425	-0.0559081
	P	0.0407754	0.419664	0.0413557	0.808517		6.56867e-38	0.150467	0.661581	0.445138	5.40139e-57	5.82068e-19	0.58421	0.465605	0.441533	0.14362	0.0336043	0.0570892	0.506442	0.0184454	0.435932	0.561443	0.358727	0.0471621	0.200687	0.274458
RVE	C-rho	0.0370331	0.0918832	0.0442413	-0.00406083	.593**	1	-0.0709732	-0.0571352	-0.0943837	.352**	-.642**	.102*	0.0341753	0.0649793	0.0847671	0.0128095	-.155**	0.0572622	0.0666203	-0.0123978	-0.0560374	0.00568754	0.0351687	0.028924	-0.00569217
	P	0.469323	0.0721022	0.387288	0.936781	6.56867e-38		0.165137	0.264046	0.0646557	1.19195e-12	5.56804e-46	0.0459995	0.50432	0.203899	0.0971844	0.802428	0.00233654	0.262984	0.192685	0.808653	0.273348	0.911545	0.492002	0.572031	0.911473
TRH	C-rho	-0.0809104	-0.0496793	-0.0823548	-.116*	-0.073517	-0.0709732	1	-.118*	.624**	-0.0369249	0.00807499	-0.0510276	-0.0406654	0.0377919	-0.0499368	0.0418477	.157**	-0.0765357	-.116*	-0.00525109	0.0964085	-.107*	-.104*	-0.0123918	.121*
	P	0.113435	0.33158	0.107115	0.0230386	0.150467	0.165137		0.0209954	8.04248e-43	0.470624	0.874675	0.318608	0.426843	0.460262	0.329076	0.413511	0.00201155	0.134369	0.0225491	0.918308	0.0590996	0.0352323	0.0415237	0.808744	0.017622
RAD	C-rho	.195**	.124*	.199**	.146**	-0.0224081	-0.0571352	-.118*	1	-.132**	-0.0797687	0.0797951	0.062147	-0.00450665	0.0609141	.119*	-0.0641458	-0.0657044	.106*	.207**	.129*	-0.0562747	.186**	.245**	0.0683629	-.171**
	P	0.000122071	0.0154402	8.87921e-05	0.0040485	0.661581	0.264046	0.0209954		0.00947703	0.118634	0.118512	0.224354	0.929857	0.2337	0.0193715	0.209773	0.198887	0.0379447	4.44691e-05	0.0115867	0.271319	0.000250066	1.17446e-06	0.181278	0.000751024
SRL	C-rho	-.303**	-.720**	-.359**	-.241**	-0.039077	-0.0943837	.624**	-.132**	1	.486**	-.388**	-0.0349183	.404**	-.145**	-.295**	-.393**	.207**	-0.00334293	-.251**	-.208**	0.0159185	-0.0871551	-.289**	-.212**	0.0875828
	P	1.36321e-09	1.34622e-62	4.07032e-13	1.76075e-06	0.445138	0.0646557	8.04248e-43	0.00947703		3.69677e-24	2.97546e-15	0.495091	1.81027e-16	0.00443708	3.71634e-09	1.31398e-15	4.4098e-05	0.94794	6.5455e-07	3.92576e-05	0.755845	0.0880896	7.75252e-09	2.83759e-05	0.0865352
SRA	C-rho	-.145**	-.590**	-.195**	-.114*	.696**	.352**	-0.0369249	-0.0797687	.486**	1	-.620**	0.0299688	.425**	-0.0794282	-.152**	-.443**	0.0256606	0.0531257	-0.0847681	-.133**	-0.0439378	0.017191	-.122*	-.130*	-0.0276235
	P	0.00440379	2.31652e-37	0.000119849	0.0260486	5.40139e-57	1.19195e-12	0.470624	0.118634	3.69677e-24		3.35295e-42	0.558223	2.56769e-18	0.12022	0.0028747	7.26272e-20	0.616169	0.299091	0.0971803	0.00928967	0.390556	0.737022	0.0170425	0.0108249	0.58944
RTD	C-rho	.190**	.545**	.234**	.143**	-.433**	-.642**	0.00807499	0.0797951	-.388**	-.620**	1	-.113*	-.383**	0.0717096	.134**	.334**	-0.0321256	0.0213174	.160**	.152**	-0.00304175	0.00770014	.171**	.145**	-0.0112267
	P	0.000175592	4.08379e-31	3.47219e-06	0.00488176	5.82068e-19	5.56804e-46	0.874675	0.118512	2.97546e-15	3.35295e-42		0.0270561	7.38636e-15	0.160784	0.00854211	1.97508e-11	0.53024	0.677104	0.00171315	0.00286577	0.952624	0.880448	0.000772061	0.00450145	0.826427
RTN	C-rho	-0.0207014	0.00743105	-0.0191638	0.0282317	0.0280123	.102*	-0.0510276	0.062147	-0.0349183	0.0299688	-.113*	1	.779**	0.0405242	0.0534977	0.0259803	-.149**	-0.049646	-0.0534742	0.00867371	0.0444096	.169**	0.0565671	-.111*	-.166**
	P	0.685931	0.884596	0.70815	0.581268	0.58421	0.0459995	0.318608	0.224354	0.495091	0.558223	0.0270561		1.39029e-79	0.42845	0.295714	0.611781	0.0033588	0.331904	0.295927	0.865468	0.385484	0.000882962	0.268832	0.0297441	0.00107745
SRTD	C-rho	-.221**	-.533**	-.263**	-0.0972532	0.0373435	0.0341753	-0.0406654	-0.00450665	.404**	.425**	-.383**	.779**	1	-0.0789174	-.173**	-.296**	-0.0217175	0.0122297	-.180**	-.159**	-0.0110191	.118*	-.140**	-.250**	-.123*
	P	1.24749e-05	1.27572e-29	1.7936e-07	0.0569014	0.465605	0.50432	0.426843	0.929857	1.81027e-16	2.56769e-18	7.38636e-15	1.39029e-79		0.122631	0.000677141	3.36961e-09	0.671393	0.811199	0.00040274	0.00174946	0.829587	0.0204022	0.00598169	6.8078e-07	0.0158253
SFW	C-rho	.271**	.208**	.280**	.517**	0.039387	0.0649793	0.0377919	0.0609141	-.145**	-0.0794282	0.0717096	0.0405242	-0.0789174	1	.779**	-0.073209	-.236**	0.0514598	.216**	.210**	-0.0357833	0.010757	.225**	.229**	-0.0218768
	P	6.85251e-08	4.09263e-05	2.45614e-08	1.22647e-27	0.441533	0.203899	0.460262	0.2337	0.00443708	0.12022	0.160784	0.42845	0.122631		2.4743e-79	0.152189	2.99485e-06	0.314521	1.89825e-05	3.29394e-05	0.484462	0.83358	8.57394e-06	5.56706e-06	0.669124
RFW	C-rho	.339**	.356**	.359**	.569**	0.0747692	0.0847671	-0.0499368	.119*	-.295**	-.152**	.134**	0.0534977	-.173**	.779**	1	0.0247842	-.206**	0.0309717	.273**	.250**	-0.0280487	0.0947184	.322**	.235**	-.105*
	P	8.67186e-12	6.616e-13	3.91373e-13	2.35799e-34	0.14362	0.0971844	0.329076	0.0193715	3.71634e-09	0.0028747	0.00854211	0.295714	0.000677141	2.4743e-79		0.628273	4.75127e-05	0.545122	5.70163e-08	7.25193e-07	0.583722	0.0637085	1.04279e-10	3.25907e-06	0.039018
R/S	C-rho	-.528**	.526**	-.457**	0.0596272	-.108*	0.0128095	0.0418477	-0.0641458	-.393**	-.443**	.334**	0.0259803	-.296**	-0.073209	0.0247842	1	0.049872	-0.00720835	-.415**	-.414**	-0.0311356	0.00135847	-.431**	-.459**	0.014049
	P	5.77462e-29	1.08356e-28	3.23283e-21	0.243744	0.0336043	0.802428	0.413511	0.209773	1.31398e-15	7.26272e-20	1.97508e-11	0.611781	3.36961e-09	0.152189	0.628273		0.329705	0.888031	2.08496e-17	2.35281e-17	0.542996	0.978832	8.84905e-19	2.08448e-21	0.783763
SPAD	C-rho	-.248**	-.166**	-.254**	-.229**	-0.09718	-.155**	.157**	-0.0657044	.207**	0.0256606	-0.0321256	-.149**	-0.0217175	-.236**	-.206**	0.049872	1	-0.085215	-.238**	-.158**	0.0719193	-.166**	-.285**	-.107*	.176**
	P	8.27895e-07	0.00107365	4.50266e-07	5.86277e-06	0.0570892	0.00233654	0.00201155	0.198887	4.4098e-05	0.616169	0.53024	0.0033588	0.671393	2.99485e-06	4.75127e-05	0.329705		0.0954238	2.39688e-06	0.00195779	0.15956	0.0010616	1.27543e-08	0.0367296	0.00051971
TPC	C-rho	-0.0583244	-0.0374843	-0.059524	.127*	0.0340055	0.0572622	-0.0765357	.106*	-0.00334293	0.0531257	0.0213174	-0.049646	0.0122297	0.0514598	0.0309717	-0.00720835	-0.085215	1	.591**	-.547**	-.953**	-.128*	-.111*	0.0234797	.115*
	P	0.254218	0.463923	0.244563	0.013075	0.506442	0.262984	0.134369	0.0379447	0.94794	0.299091	0.677104	0.331904	0.811199	0.314521	0.545122	0.888031	0.0954238		1.52729e-37	2.45862e-31	1.0967e-199	0.0119852	0.0302134	0.646471	0.0244401
TPA	C-rho	.741**	.289**	.739**	.221**	.120*	0.0666203	-.116*	.207**	-.251**	-0.0847681	.160**	-0.0534742	-.180**	.216**	.273**	-.415**	-.238**	.591**	1	.237**	-.532**	-0.0102223	.612**	.636**	-0.00909696
	P	3.59103e-68	8.23885e-09	1.7495e-67	1.18757e-05	0.0184454	0.192685	0.0225491	4.44691e-05	6.5455e-07	0.0971803	0.00171315	0.295927	0.00040274	1.89825e-05	5.70163e-08	2.08496e-17	2.39688e-06	1.52729e-37		2.69886e-06	1.95078e-29	0.841741	7.6256e-41	5.48915e-45	0.85897
PUE	C-rho	.816**	.298**	.811**	0.0714179	0.0398715	-0.0123978	-0.00525109	.129*	-.208**	-.133**	.152**	0.00867371	-.159**	.210**	.250**	-.414**	-.158**	-.547**	.237**	1	.634**	.159**	.761**	.591**	-.168**
	P	6.90879e-93	2.73743e-09	5.18779e-91	0.162498	0.435932	0.808653	0.918308	0.0115867	3.92576e-05	0.00928967	0.00286577	0.865468	0.00174946	3.29394e-05	7.25193e-07	2.35281e-17	0.00195779	2.45862e-31	2.69886e-06		1.2165e-44	0.00171614	7.08895e-74	1.73839e-37	0.000926021
PUtE	C-rho	.118*	0.0393857	.117*	-.128*	-0.0297241	-0.0560374	0.0964085	-0.0562747	0.0159185	-0.0439378	-0.00304175	0.0444096	-0.0110191	-0.0357833	-0.0280487	-0.0311356	0.0719193	-.953**	-.532**	.634**	1	.191**	.188**	-0.0125545	-.182**
	P	0.0211116	0.441548	0.0222519	0.0119812	0.561443	0.273348	0.0590996	0.271319	0.755845	0.390556	0.952624	0.385484	0.829587	0.484462	0.583722	0.542996	0.15956	1.0967e-199	1.95078e-29	1.2165e-44		0.000163532	0.00021213	0.806283	0.000333681
TNC	C-rho	0.0880704	0.0651975	0.0906957	.133**	0.0469632	0.00568754	-.107*	.186**	-0.0871551	0.017191	0.00770014	.169**	.118*	0.010757	0.0947184	0.00135847	-.166**	-.128*	-0.0102223	.159**	.191**	1	.536**	-.514**	-.985**
	P	0.0847902	0.202381	0.0758763	0.00894069	0.358727	0.911545	0.0352323	0.000250066	0.0880896	0.737022	0.880448	0.000882962	0.0204022	0.83358	0.0637085	0.978832	0.0010616	0.0119852	0.841741	0.00171614	0.000163532		5.97299e-30	2.64047e-27	2.43316e-294
TNA	C-rho	.879**	.361**	.878**	.206**	.101*	0.0351687	-.104*	.245**	-.289**	-.122*	.171**	0.0565671	-.140**	.225**	.322**	-.431**	-.285**	-.111*	.612**	.761**	.188**	.536**	1	.412**	-.538**
	P	5.14134e-125	2.91478e-13	3.17393e-124	4.65398e-05	0.0471621	0.492002	0.0415237	1.17446e-06	7.75252e-09	0.0170425	0.000772061	0.268832	0.00598169	8.57394e-06	1.04279e-10	8.84905e-19	1.27543e-08	0.0302134	7.6256e-41	7.08895e-74	0.00021213	5.97299e-30		3.38092e-17	3.24741e-30
NUE	C-rho	.794**	.282**	.789**	0.0818436	0.0654425	0.028924	-0.0123918	0.0683629	-.212**	-.130*	.145**	-.111*	-.250**	.229**	.235**	-.459**	-.107*	0.0234797	.636**	.591**	-0.0125545	-.514**	.412**	1	.504**
	P	1.50828e-84	1.92546e-08	1.10089e-82	0.109319	0.200687	0.572031	0.808744	0.181278	2.83759e-05	0.0108249	0.00450145	0.0297441	6.8078e-07	5.56706e-06	3.25907e-06	2.08448e-21	0.0367296	0.646471	5.48915e-45	1.73839e-37	0.806283	2.64047e-27	3.38092e-17		3.60342e-26
NUtE	C-rho	-.104*	-0.0624369	-.105*	-.144**	-0.0559081	-0.00569217	.121*	-.171**	0.0875828	-0.0276235	-0.0112267	-.166**	-.123*	-0.0218768	-.105*	0.014049	.176**	.115*	-0.00909696	-.168**	-.182**	-.985**	-.538**	.504**	1
	P	0.0424417	0.222196	0.0390758	0.00479595	0.274458	0.911473	0.017622	0.000751024	0.0865352	0.58944	0.826427	0.00107745	0.0158253	0.669124	0.039018	0.783763	0.00051971	0.0244401	0.85897	0.000926021	0.000333681	2.43316e-294	3.24741e-30	3.60342e-26
**. When the confidence (doubWhen the confidence (double test) is 0.01, the correlation is significant.
*. When the confidence (double test) is 0.05, the correlation is significant.
Supplementary Table 7 Pearson's correlation between tseted traits calculated at LP conditions (sample size = 384).
LP		SDB	RDB	TDB	TRL	RSA	RVE	TRH	RAD	SRL	SRA	RTD	RTN	SRTD	SFW	RFW	R/S	SPAD	TPC	TPA	PUE	PUtE	TNC	TNA	NUE	NUtE
SDB	C-rho	1	.630**	.983**	0.0265352	.213**	.126*	0.0971739	-0.0386029	-.380**	-.247**	.345**	0.0877332	-.268**	.502**	.312**	-.292**	0.0929192	.189**	.783**	.683**	-.224**	0.0263719	.896**	.857**	-0.0330695
	P		8.48712e-44	1.4901e-282	0.604194	2.53359e-05	0.0136943	0.0571046	0.450685	1.12595e-14	1.00459e-06	3.5243e-12	0.0859939	9.54845e-08	6.51641e-26	3.87423e-10	5.58136e-09	0.0689363	0.000199624	9.88663e-81	5.17619e-54	9.65779e-06	0.606423	1.38607e-136	6.43296e-112	0.51822
RDB	C-rho	.630**	1	.762**	.144**	.283**	.212**	.140**	0.00218496	-.628**	-.436**	.513**	.202**	-.437**	.283**	.377**	.497**	0.0132198	.105*	.480**	.457**	-.114*	0.0267626	.563**	.540**	-0.0301499
	P	8.48712e-44		4.04055e-74	0.00477449	1.58041e-08	2.91646e-05	0.00585331	0.965959	1.84013e-43	2.93518e-19	3.70862e-27	6.77863e-05	2.56248e-19	1.59971e-08	2.01544e-14	2.46452e-25	0.796236	0.0391282	1.46648e-23	2.93947e-21	0.0250661	0.601098	1.95387e-33	1.66391e-30	0.555846
TDB	C-rho	.983**	.762**	1	0.056234	.245**	.155**	.114*	-0.0316517	-.466**	-.309**	.409**	.121*	-.327**	.486**	.350**	-.125*	0.0805743	.182**	.766**	.678**	-.214**	0.028331	.880**	.842**	-0.0347168
	P	1.4901e-282	4.04055e-74		0.271666	1.18536e-06	0.00232108	0.0250845	0.536327	4.16904e-22	6.13359e-10	6.00668e-17	0.0176519	4.98561e-11	4.02498e-24	1.69147e-12	0.0140071	0.114946	0.000330306	1.91397e-75	6.32391e-53	2.44866e-05	0.579939	1.26296e-125	1.40036e-104	0.497586
TRL	C-rho	0.0265352	.144**	0.056234	1	.355**	.217**	-0.00197618	0.0697881	-0.0642239	.225**	-0.0269761	.139**	0.0434727	.134**	.326**	.154**	-2.15624e-05	-0.0329113	-0.00097267	0.0648011	0.0510978	.122*	0.0835613	-0.042225	-.111*
	P	0.604194	0.00477449	0.271666		8.01093e-13	1.86735e-05	0.96921	0.172326	0.209218	8.24617e-06	0.598198	0.00635231	0.395597	0.00866163	5.85786e-11	0.00249268	0.999664	0.520224	0.984843	0.205145	0.317942	0.0164534	0.102053	0.409311	0.03024
RSA	C-rho	.213**	.283**	.245**	.355**	1	.478**	0.0641527	.174**	-.184**	.608**	-.155**	0.0844808	-0.0827089	.264**	.333**	.125*	-0.0634533	0.0532462	.205**	.165**	0.0170986	.146**	.268**	0.0958217	-.148**
	P	2.53359e-05	1.58041e-08	1.18536e-06	8.01093e-13		2.29308e-23	0.209724	0.000631091	0.000288638	2.96394e-40	0.00232159	0.0983229	0.105609	1.4848e-07	2.26379e-11	0.0141716	0.214745	0.297994	5.23214e-05	0.00114859	0.738384	0.00406418	1.01545e-07	0.0606675	0.00368501
RVE	C-rho	.126*	.212**	.155**	.217**	.478**	1	0.0130975	0.0518728	-.191**	.235**	-.599**	.133**	-0.0396248	.242**	.443**	.133**	.119*	-0.0287444	0.0540953	.157**	0.0392395	0.0902674	.144**	0.0736032	-0.083224
	P	0.0136943	2.91646e-05	0.00232108	1.86735e-05	2.29308e-23		0.798081	0.310648	0.000160597	3.19183e-06	9.50673e-39	0.00923423	0.438779	1.57483e-06	7.44954e-20	0.00898077	0.0200223	0.574421	0.290345	0.00200738	0.443246	0.0772763	0.00456772	0.149988	0.103448
TRH	C-rho	0.0971739	.140**	.114*	-0.00197618	0.0641527	0.0130975	1	0.085545	.488**	-.105*	.145**	-0.00137141	-0.0683441	0.0409943	-0.0124474	0.0610581	-0.075648	-0.0153441	0.0482744	.124*	0.0390365	.189**	.167**	-0.016133	-.203**
	P	0.0571046	0.00585331	0.0250845	0.96921	0.209724	0.798081		0.0941428	2.53902e-24	0.0398593	0.00429738	0.97863	0.181398	0.423109	0.807902	0.232594	0.138959	0.764392	0.345452	0.0150229	0.445611	0.00019225	0.00101127	0.752662	5.91856e-05
RAD	C-rho	-0.0386029	0.00218496	-0.0316517	0.0697881	.174**	0.0518728	0.085545	1	0.0510469	.153**	-0.0467029	.115*	.109*	-0.0155658	0.0330118	0.0196019	-0.0072797	-.106*	-0.0867581	0.0633101	.119*	-.187**	-.108*	0.0499252	.181**
	P	0.450685	0.965959	0.536327	0.172326	0.000631091	0.310648	0.0941428		0.318425	0.00267518	0.3614	0.0247754	0.0321745	0.76109	0.518951	0.701793	0.886931	0.038323	0.0895524	0.215784	0.0192461	0.000231132	0.0343327	0.329189	0.000364369
SRL	C-rho	-.380**	-.628**	-.466**	-0.0642239	-.184**	-.191**	.488**	0.0510469	1	.392**	-.259**	-0.0577856	.511**	-.174**	-.264**	-.379**	-0.0459212	-0.0433	-.282**	-.257**	0.0925839	.148**	-.273**	-.410**	-.156**
	P	1.12595e-14	1.84013e-43	4.16904e-22	0.209218	0.000288638	0.000160597	2.53902e-24	0.318425		1.52519e-15	2.72634e-07	0.258639	6.93458e-27	0.000626185	1.48177e-07	1.49571e-14	0.369502	0.397478	1.81482e-08	3.23902e-07	0.0699483	0.00364879	5.73775e-08	4.96617e-17	0.00222675
SRA	C-rho	-.247**	-.436**	-.309**	.225**	.608**	.235**	-.105*	.153**	.392**	1	-.453**	-0.0141829	.384**	0.050546	0.0815744	-.275**	-0.0406193	-0.0391077	-.167**	-.154**	.116*	.119*	-.153**	-.290**	-.120*
	P	1.00459e-06	2.93518e-19	6.13359e-10	8.24617e-06	2.96394e-40	3.19183e-06	0.0398593	0.00267518	1.52519e-15		7.25062e-21	0.781753	5.76717e-15	0.323202	0.110494	4.22575e-08	0.427367	0.444781	0.00105629	0.00243244	0.0235092	0.0197676	0.00269974	7.28933e-09	0.0182338
RTD	C-rho	.345**	.513**	.409**	-0.0269761	-.155**	-.599**	.145**	-0.0467029	-.259**	-.453**	1	0.0209407	-.266**	0.0442553	-0.0948425	.224**	-0.0777579	.105*	.308**	.191**	-.110*	0.0570099	.330**	.268**	-0.0649392
	P	3.5243e-12	3.70862e-27	6.00668e-17	0.598198	0.00232159	9.50673e-39	0.00429738	0.3614	2.72634e-07	7.25062e-21		0.682496	1.14919e-07	0.387138	0.0633605	9.42633e-06	0.128241	0.0405821	7.41165e-10	0.000167541	0.0317832	0.265096	3.41189e-11	1.015e-07	0.204179
RTN	C-rho	0.0877332	.202**	.121*	.139**	0.0844808	.133**	-0.00137141	.115*	-0.0577856	-0.0141829	0.0209407	1	.665**	0.033036	0.076086	.131*	0.0235731	-0.018449	0.0543124	0.0980523	0.045611	0.0465586	0.0903218	0.0599208	-0.0461468
	P	0.0859939	6.77863e-05	0.0176519	0.00635231	0.0983229	0.00923423	0.97863	0.0247754	0.258639	0.781753	0.682496		1.93853e-50	0.518644	0.136679	0.0100334	0.645162	0.718565	0.28841	0.0548844	0.372747	0.362887	0.077097	0.241427	0.367151
SRTD	C-rho	-.268**	-.437**	-.327**	0.0434727	-0.0827089	-0.0396248	-0.0683441	.109*	.511**	.384**	-.266**	.665**	1	-.118*	-.138**	-.264**	0.00616113	-0.0720371	-.215**	-.150**	.126*	0.0724343	-.213**	-.263**	-0.069868
	P	9.54845e-08	2.56248e-19	4.98561e-11	0.395597	0.105609	0.438779	0.181398	0.0321745	6.93458e-27	5.76717e-15	1.14919e-07	1.93853e-50		0.0204792	0.00680414	1.60103e-07	0.904213	0.158876	2.10886e-05	0.00318998	0.0137414	0.156585	2.56731e-05	1.77378e-07	0.171834
SFW	C-rho	.502**	.283**	.486**	.134**	.264**	.242**	0.0409943	-0.0155658	-.174**	0.050546	0.0442553	0.033036	-.118*	1	.651**	-.211**	.285**	.299**	.530**	.196**	-.292**	.117*	.475**	.396**	-.125*
	P	6.51641e-26	1.59971e-08	4.02498e-24	0.00866163	1.4848e-07	1.57483e-06	0.423109	0.76109	0.000626185	0.323202	0.387138	0.518644	0.0204792		9.50945e-48	3.10069e-05	1.2718e-08	2.3179e-09	3.80934e-29	0.000107988	5.6831e-09	0.0214544	4.97995e-23	6.67316e-16	0.0143432
RFW	C-rho	.312**	.377**	.350**	.326**	.333**	.443**	-0.0124474	0.0330118	-.264**	0.0815744	-0.0948425	0.076086	-.138**	.651**	1	0.0965107	.268**	.119*	.268**	.180**	-.132**	-0.00629912	.268**	.281**	0.00139966
	P	3.87423e-10	2.01544e-14	1.69147e-12	5.85786e-11	2.26379e-11	7.44954e-20	0.807902	0.518951	1.48177e-07	0.110494	0.0633605	0.136679	0.00680414	9.50945e-48		0.0588299	9.65367e-08	0.0200093	9.73697e-08	0.000394303	0.00973847	0.902079	1.007e-07	2.11056e-08	0.97819
R/S	C-rho	-.292**	.497**	-.125*	.154**	.125*	.133**	0.0610581	0.0196019	-.379**	-.275**	.224**	.131*	-.264**	-.211**	0.0965107	1	-.109*	-0.0856594	-.234**	-.171**	.127*	0.0490841	-.240**	-.274**	-0.0416949
	P	5.58136e-09	2.46452e-25	0.0140071	0.00249268	0.0141716	0.00898077	0.232594	0.701793	1.49571e-14	4.22575e-08	9.42633e-06	0.0100334	1.60103e-07	3.10069e-05	0.0588299		0.033098	0.0937019	3.71688e-06	0.000779261	0.0127244	0.337413	2.05471e-06	4.64539e-08	0.41522
SPAD	C-rho	0.0929192	0.0132198	0.0805743	-2.15624e-05	-0.0634533	.119*	-0.075648	-0.0072797	-0.0459212	-0.0406193	-0.0777579	0.0235731	0.00616113	.285**	.268**	-.109*	1	0.0793319	.101*	0.021111	-.100*	-0.0731448	0.0389894	.126*	0.072343
	P	0.0689363	0.796236	0.114946	0.999664	0.214745	0.0200223	0.138959	0.886931	0.369502	0.427367	0.128241	0.645162	0.904213	1.2718e-08	9.65367e-08	0.033098		0.120672	0.0468992	0.680056	0.0494181	0.15255	0.44616	0.0132458	0.157109
TPC	C-rho	.189**	.105*	.182**	-0.0329113	0.0532462	-0.0287444	-0.0153441	-.106*	-0.0433	-0.0391077	.105*	-0.018449	-0.0720371	.299**	.119*	-0.0856594	0.0793319	1	.714**	-.496**	-.895**	.152**	.239**	0.0730624	-.164**
	P	0.000199624	0.0391282	0.000330306	0.520224	0.297994	0.574421	0.764392	0.038323	0.397478	0.444781	0.0405821	0.718565	0.158876	2.3179e-09	0.0200093	0.0937019	0.120672		3.26444e-61	3.01748e-25	4.78094e-136	0.00277492	2.17505e-06	0.153014	0.00126501
TPA	C-rho	.783**	.480**	.766**	-0.00097267	.205**	0.0540953	0.0482744	-0.0867581	-.282**	-.167**	.308**	0.0543124	-.215**	.530**	.268**	-.234**	.101*	.714**	1	.123*	-.659**	.130*	.752**	.605**	-.143**
	P	9.88663e-81	1.46648e-23	1.91397e-75	0.984843	5.23214e-05	0.290345	0.345452	0.0895524	1.81482e-08	0.00105629	7.41165e-10	0.28841	2.10886e-05	3.80934e-29	9.73697e-08	3.71688e-06	0.0468992	3.26444e-61		0.0158913	4.1733e-49	0.0106001	3.5737e-71	1.0111e-39	0.00497463
PUE	C-rho	.683**	.457**	.678**	0.0648011	.165**	.157**	.124*	0.0633101	-.257**	-.154**	.191**	0.0980523	-.150**	.196**	.180**	-.171**	0.021111	-.496**	.123*	1	.507**	-0.040252	.584**	.627**	0.0490999
	P	5.17619e-54	2.93947e-21	6.32391e-53	0.205145	0.00114859	0.00200738	0.0150229	0.215784	3.23902e-07	0.00243244	0.000167541	0.0548844	0.00318998	0.000107988	0.000394303	0.000779261	0.680056	3.01748e-25	0.0158913		1.74339e-26	0.431562	2.03082e-36	2.67347e-43	0.337256
PUtE	C-rho	-.224**	-.114*	-.214**	0.0510978	0.0170986	0.0392395	0.0390365	.119*	0.0925839	.116*	-.110*	0.045611	.126*	-.292**	-.132**	.127*	-.100*	-.895**	-.659**	.507**	1	-0.0381667	-.221**	-.158**	0.0571525
	P	9.65779e-06	0.0250661	2.44866e-05	0.317942	0.738384	0.443246	0.445611	0.0192461	0.0699483	0.0235092	0.0317832	0.372747	0.0137414	5.6831e-09	0.00973847	0.0127244	0.0494181	4.78094e-136	4.1733e-49	1.74339e-26		0.455822	1.2378e-05	0.00189727	0.263901
TNC	C-rho	0.0263719	0.0267626	0.028331	.122*	.146**	0.0902674	.189**	-.187**	.148**	.119*	0.0570099	0.0465586	0.0724343	.117*	-0.00629912	0.0490841	-0.0731448	.152**	.130*	-0.040252	-0.0381667	1	.449**	-.465**	-.983**
	P	0.606423	0.601098	0.579939	0.0164534	0.00406418	0.0772763	0.00019225	0.000231132	0.00364879	0.0197676	0.265096	0.362887	0.156585	0.0214544	0.902079	0.337413	0.15255	0.00277492	0.0106001	0.431562	0.455822		2.10562e-20	5.12246e-22	1.55101e-284
TNA	C-rho	.896**	.563**	.880**	0.0835613	.268**	.144**	.167**	-.108*	-.273**	-.153**	.330**	0.0903218	-.213**	.475**	.268**	-.240**	0.0389894	.239**	.752**	.584**	-.221**	.449**	1	.542**	-.447**
	P	1.38607e-136	1.95387e-33	1.26296e-125	0.102053	1.01545e-07	0.00456772	0.00101127	0.0343327	5.73775e-08	0.00269974	3.41189e-11	0.077097	2.56731e-05	4.97995e-23	1.007e-07	2.05471e-06	0.44616	2.17505e-06	3.5737e-71	2.03082e-36	1.2378e-05	2.10562e-20		1.01114e-30	2.78916e-20
NUE	C-rho	.857**	.540**	.842**	-0.042225	0.0958217	0.0736032	-0.016133	0.0499252	-.410**	-.290**	.268**	0.0599208	-.263**	.396**	.281**	-.274**	.126*	0.0730624	.605**	.627**	-.158**	-.465**	.542**	1	.467**
	P	6.43296e-112	1.66391e-30	1.40036e-104	0.409311	0.0606675	0.149988	0.752662	0.329189	4.96617e-17	7.28933e-09	1.015e-07	0.241427	1.77378e-07	6.67316e-16	2.11056e-08	4.64539e-08	0.0132458	0.153014	1.0111e-39	2.67347e-43	0.00189727	5.12246e-22	1.01114e-30		3.03267e-22
NUtE	C-rho	-0.0330695	-0.0301499	-0.0347168	-.111*	-.148**	-0.083224	-.203**	.181**	-.156**	-.120*	-0.0649392	-0.0461468	-0.069868	-.125*	0.00139966	-0.0416949	0.072343	-.164**	-.143**	0.0490999	0.0571525	-.983**	-.447**	.467**	1
	P	0.51822	0.555846	0.497586	0.03024	0.00368501	0.103448	5.91856e-05	0.000364369	0.00222675	0.0182338	0.204179	0.367151	0.171834	0.0143432	0.97819	0.41522	0.157109	0.00126501	0.00497463	0.337256	0.263901	1.55101e-284	2.78916e-20	3.03267e-22
**. When the confidence (doubWhen the confidence (double test) is 0.01, the correlation is significant.
*. When the confidence (double test) is 0.05, the correlation is significant.
